# Supplementary material for: Three-dimensional time-domain scattering of waves in the marginal ice zone
Source: Philos Trans A Math Phys Eng Sci. 2018 Aug 20;376(2129):20170334. doi: 10.1098/rsta.2017.0334 (PMC6107621; doi:10.1098/rsta.2017.0334)
Supplement: Matlab code to produce the figures [file rsta20170334supp1.zip]

Archive with 17 entries (16 files):
- rsta-2017-0334-File001/
- rsta-2017-0334-File001/angle_convergence.m
- rsta-2017-0334-File001/attenuation_kernel_plot.m
- rsta-2017-0334-File001/circle_plate_matching_one_n.m
- rsta-2017-0334-File001/circle_solve.m
- rsta-2017-0334-File001/comparison.m
- rsta-2017-0334-File001/dispersion_elastic_surface.m
- rsta-2017-0334-File001/dispersion_free_surface.m
- rsta-2017-0334-File001/elastic_plate_D_coefficients.m
- rsta-2017-0334-File001/evolution_example.m
- rsta-2017-0334-File001/Fourier_cosine_D_make.m
- rsta-2017-0334-File001/read_me.txt
- rsta-2017-0334-File001/scattering_kernel_plot.m
- rsta-2017-0334-File001/scattering_matrix.m
- rsta-2017-0334-File001/spectral_data_calculation.m
- rsta-2017-0334-File001/spectrum.m
- rsta-2017-0334-File001/spectrum2.m
