# Supplementary material for: Three-dimensional time-domain scattering of waves in the marginal ice zone
Source: Philos Trans A Math Phys Eng Sci. 2018 Aug 20;376(2129):20170334. doi: 10.1098/rsta.2017.0334 (PMC6107621; doi:10.1098/rsta.2017.0334)
Supplement: Matlab code to produce the figures [file rsta20170334supp1.zip › rsta-2017-0334-File001/angle_convergence.m]

%% program to draw the spectral results
clear all
fontsize = 14;linewidth = 2;

for data_count = 1:2
    switch data_count
        case 1
            time = 240;dist = 500; plot_name = 'angle_comparison1';
        case 2
            time = 2*240;dist = 1000; plot_name = 'angle_comparison2';
    end
    
       load data12angle
    % u_combined is angle, x, time
%     time = 240;distance = 500;

    x_value = round(dist/delta_x/L);t_value = round(time/delta_x/T);
    x_value*delta_x*L
    t_value*delta_x*T
    
 
    %%
%     plot(theta,u_combined(:,x_value,t_value))
    polarplot(theta.',u_combined(:,x_value,t_value),'LineWidth',linewidth)
    
    hold on
    
    load data22angle
    % u_combined is angle, x, time
    %%
%     plot(theta,u_combined(:,x_value,t_value))
    polarplot(theta.',u_combined(:,x_value,t_value),'LineWidth',linewidth)
    load data42angle
    % u_combined is angle, x, time
    %%
%     plot(theta,u_combined(:,x_value,t_value))
    polarplot(theta.',u_combined(:,x_value,t_value),'LineWidth',linewidth)
    hold off
    
%     xticks([ -pi/2,0, pi/2, pi, 3*pi/2])
%     xticklabels({'-\pi','-\pi/2','0','\pi/2','\pi'})
%     xlabel('$\theta$','Interpreter','Latex','Fontsize',fontsize)
%     ylabel('$N$','Interpreter','Latex','Fontsize',fontsize)
    legend('2n=12','2n=22','2n=42','Location','best')
    legend('boxoff')
    
    
    set(gca,'LineWidth',2)
    set(gca,'Fontsize',fontsize)
%     xlim([-pi/2,3*pi/2])
    eval(['print -depsc ../figures/',plot_name])
    
end
