# Supplementary material for: Three-dimensional time-domain scattering of waves in the marginal ice zone
Source: Philos Trans A Math Phys Eng Sci. 2018 Aug 20;376(2129):20170334. doi: 10.1098/rsta.2017.0334 (PMC6107621; doi:10.1098/rsta.2017.0334)
Supplement: Matlab code to produce the figures [file rsta20170334supp1.zip › rsta-2017-0334-File001/read_me.txt]

The program files are as follows. 

spectral_data_calculate creates the data files

scattering_kernel_plot.m creates figures 1,2 & 3

attenuation_kernel_plot.m creates figure 4

spectrum.m creates figure 5

spectrum2.m creates figure 6

comparison.m creates figure 7

angle_convergence.m creats figure 8

evolution_example.m creates figures 9 and 10

Fourier_cosine_D.m creates the values of the expansion for D
This program relies on the files
circle_plate_matching_one_n.m
circle_solve.m
dispersion_elastic_surface.m
dispersion_free_surface.m
elastic_plate_D_coefficients.m

scattering_matrix.m creates the scattering matrix using the output from Fourier_cosine_D.m
