# Supplementary material for: Three-dimensional time-domain scattering of waves in the marginal ice zone
Source: Philos Trans A Math Phys Eng Sci. 2018 Aug 20;376(2129):20170334. doi: 10.1098/rsta.2017.0334 (PMC6107621; doi:10.1098/rsta.2017.0334)
Supplement: Matlab code to produce the figures [file rsta20170334supp1.zip › rsta-2017-0334-File001/scattering_kernel_plot.m]

%% program to plot the scattering kernel
clear all
fontsize = 14;
linewidth = 2;
radius = [25,50,100,200];floe_thickness = [0.5,1,1.5,2];period = [6,8,10,12];number_of_angles = 500;
concentration=1;time_step = 0;

theta = linspace(0,2*pi-2*pi/number_of_angles,number_of_angles) - pi/2 + pi/number_of_angles;

Fourier_cosine_D = Fourier_cosine_D_make(radius, floe_thickness,period);


%%
% 
% period_find = 12;radius_find = 200;
% for count = 1:length(Fourier_cosine_D)
%     if Fourier_cosine_D(count).period == period_find && Fourier_cosine_D(count).radius == radius_find
%         D_coefficents = Fourier_cosine_D(count).D_fourier;
%         Fourier_cosine_D(count).floe_thickness
%         theta = linspace(0,2*pi,number_of_angles);
%         D = D_coefficents(1);
%         for n = 2:length(D_coefficents)
%             D = D + D_coefficents(n) * cos((n-1)*theta);
%         end
%         plot(theta,abs(D),'LineWidth',linewidth)
%         hold on
% %         pause
%     end
%     
% end
% hold off

%%


floe_thickness = 1;radius_find = 200;
for count = 1:length(Fourier_cosine_D)
    if Fourier_cosine_D(count).floe_thickness == floe_thickness && Fourier_cosine_D(count).radius == radius_find
        D_coefficents = Fourier_cosine_D(count).D_fourier;
        Fourier_cosine_D(count).period
        theta = linspace(0,2*pi,number_of_angles);
        D = D_coefficents(1);
        for n = 2:length(D_coefficents)
            D = D + D_coefficents(n) * cos((n-1)*theta);
        end
        plot(theta,abs(D),'LineWidth',linewidth)
        hold on
%         pause
    end
    
end
hold off

xlim([0,2*pi])

xticks([ 0, pi/2, pi, 3*pi/2, 2*pi])
xticklabels({'-\pi','-\pi/2','0','\pi/2','\pi'})
xlabel('$\theta$','Interpreter','Latex','Fontsize',fontsize)
ylabel('$|D|$','Interpreter','Latex','Fontsize',fontsize)

      set(gca,'LineWidth',2)
        set(gca,'Fontsize',fontsize)

legend('T = 6','T = 8','T = 10','T = 12')

print -depsc ../figures/thickness1_radius200;

floe_thickness = 1;radius_find = 100;
for count = 1:length(Fourier_cosine_D)
    if Fourier_cosine_D(count).floe_thickness == floe_thickness && Fourier_cosine_D(count).radius == radius_find
        D_coefficents = Fourier_cosine_D(count).D_fourier;
        Fourier_cosine_D(count).period
        theta = linspace(0,2*pi,number_of_angles);
        D = D_coefficents(1);
        for n = 2:length(D_coefficents)
            D = D + D_coefficents(n) * cos((n-1)*theta);
        end
        plot(theta,abs(D),'LineWidth',linewidth)
        hold on
%         pause
    end
    
end
hold off

xlim([0,2*pi])

xticks([ 0, pi/2, pi, 3*pi/2, 2*pi])
xticklabels({'-\pi','-\pi/2','0','\pi/2','\pi'})
xlabel('$\theta$','Interpreter','Latex','Fontsize',fontsize)
ylabel('$|D|$','Interpreter','Latex','Fontsize',fontsize)

      set(gca,'LineWidth',2)
        set(gca,'Fontsize',fontsize)

legend('T = 6','T = 8','T = 10','T = 12')

print -depsc ../figures/thickness1_radius100;

floe_thickness = 1;radius_find = 200;
for count = 1:length(Fourier_cosine_D)
    if Fourier_cosine_D(count).floe_thickness == floe_thickness && Fourier_cosine_D(count).radius == radius_find
        D_coefficents = Fourier_cosine_D(count).D_fourier;
        Fourier_cosine_D(count).period
        theta = linspace(0,2*pi,number_of_angles);
        D = D_coefficents(1);
        for n = 2:length(D_coefficents)
            D = D + D_coefficents(n) * cos((n-1)*theta);
        end
        plot(theta,abs(D),'LineWidth',linewidth)
        hold on
%         pause
    end
    
end
hold off

xlim([0,2*pi])

xticks([ 0, pi/2, pi, 3*pi/2, 2*pi])
xticklabels({'-\pi','-\pi/2','0','\pi/2','\pi'})
xlabel('$\theta$','Interpreter','Latex','Fontsize',fontsize)
ylabel('$|D|$','Interpreter','Latex','Fontsize',fontsize)

      set(gca,'LineWidth',2)
        set(gca,'Fontsize',fontsize)

legend('T = 6','T = 8','T = 10','T = 12')

print -depsc ../figures/thickness1_radius200;

floe_thickness = 1;radius_find = 50;
for count = 1:length(Fourier_cosine_D)
    if Fourier_cosine_D(count).floe_thickness == floe_thickness && Fourier_cosine_D(count).radius == radius_find
        D_coefficents = Fourier_cosine_D(count).D_fourier;
        Fourier_cosine_D(count).period
        theta = linspace(0,2*pi,number_of_angles);
        D = D_coefficents(1);
        for n = 2:length(D_coefficents)
            D = D + D_coefficents(n) * cos((n-1)*theta);
        end
        plot(theta,abs(D),'LineWidth',linewidth)
        hold on
%         pause
    end
    
end
hold off

xlim([0,2*pi])

xticks([ 0, pi/2, pi, 3*pi/2, 2*pi])
xticklabels({'-\pi','-\pi/2','0','\pi/2','\pi'})
xlabel('$\theta$','Interpreter','Latex','Fontsize',fontsize)
ylabel('$|D|$','Interpreter','Latex','Fontsize',fontsize)

      set(gca,'LineWidth',2)
        set(gca,'Fontsize',fontsize)

legend('T = 6','T = 8','T = 10','T = 12')

print -depsc ../figures/thickness1_radius50;

floe_thickness = 1;radius_find = 25;
for count = 1:length(Fourier_cosine_D)
    if Fourier_cosine_D(count).floe_thickness == floe_thickness && Fourier_cosine_D(count).radius == radius_find
        D_coefficents = Fourier_cosine_D(count).D_fourier;
        Fourier_cosine_D(count).period
        theta = linspace(0,2*pi,number_of_angles);
        D = D_coefficents(1);
        for n = 2:length(D_coefficents)
            D = D + D_coefficents(n) * cos((n-1)*theta);
        end
        plot(theta,abs(D),'LineWidth',linewidth)
        hold on
%         pause
    end
    
end
hold off

xlim([0,2*pi])

xticks([ 0, pi/2, pi, 3*pi/2, 2*pi])
xticklabels({'-\pi','-\pi/2','0','\pi/2','\pi'})
xlabel('$\theta$','Interpreter','Latex','Fontsize',fontsize)
ylabel('$|D|$','Interpreter','Latex','Fontsize',fontsize)

      set(gca,'LineWidth',2)
        set(gca,'Fontsize',fontsize)

legend('T = 6','T = 8','T = 10','T = 12')

print -depsc ../figures/thickness1_radius25;

%%

floe_thickness = 0.5;radius_find = 50;
for count = 1:length(Fourier_cosine_D)
    if Fourier_cosine_D(count).floe_thickness == floe_thickness && Fourier_cosine_D(count).radius == radius_find
        D_coefficents = Fourier_cosine_D(count).D_fourier;
        Fourier_cosine_D(count).period
        theta = linspace(0,2*pi,number_of_angles);
        D = D_coefficents(1);
        for n = 2:length(D_coefficents)
            D = D + D_coefficents(n) * cos((n-1)*theta);
        end
        plot(theta,abs(D),'LineWidth',linewidth)
        hold on
%         pause
    end
    
end
hold off

xlim([0,2*pi])

xticks([ 0, pi/2, pi, 3*pi/2, 2*pi])
xticklabels({'-\pi','-\pi/2','0','\pi/2','\pi'})
xlabel('$\theta$','Interpreter','Latex','Fontsize',fontsize)
ylabel('$|D|$','Interpreter','Latex','Fontsize',fontsize)

      set(gca,'LineWidth',2)
        set(gca,'Fontsize',fontsize)

legend('T = 6','T = 8','T = 10','T = 12')

print -depsc ../figures/thickness05_radius50;

floe_thickness = 1;radius_find = 50;
for count = 1:length(Fourier_cosine_D)
    if Fourier_cosine_D(count).floe_thickness == floe_thickness && Fourier_cosine_D(count).radius == radius_find
        D_coefficents = Fourier_cosine_D(count).D_fourier;
        Fourier_cosine_D(count).period
        theta = linspace(0,2*pi,number_of_angles);
        D = D_coefficents(1);
        for n = 2:length(D_coefficents)
            D = D + D_coefficents(n) * cos((n-1)*theta);
        end
        plot(theta,abs(D),'LineWidth',linewidth)
        hold on
%         pause
    end
    
end
hold off

xlim([0,2*pi])

xticks([ 0, pi/2, pi, 3*pi/2, 2*pi])
xticklabels({'-\pi','-\pi/2','0','\pi/2','\pi'})
xlabel('$\theta$','Interpreter','Latex','Fontsize',fontsize)
ylabel('$|D|$','Interpreter','Latex','Fontsize',fontsize)

      set(gca,'LineWidth',2)
        set(gca,'Fontsize',fontsize)

legend('T = 6','T = 8','T = 10','T = 12')

print -depsc ../figures/thickness1_radius50;

floe_thickness = 1.5;radius_find = 50;
for count = 1:length(Fourier_cosine_D)
    if Fourier_cosine_D(count).floe_thickness == floe_thickness && Fourier_cosine_D(count).radius == radius_find
        D_coefficents = Fourier_cosine_D(count).D_fourier;
        Fourier_cosine_D(count).period
        theta = linspace(0,2*pi,number_of_angles);
        D = D_coefficents(1);
        for n = 2:length(D_coefficents)
            D = D + D_coefficents(n) * cos((n-1)*theta);
        end
        plot(theta,abs(D),'LineWidth',linewidth)
        hold on
%         pause
    end
    
end
hold off

xlim([0,2*pi])

xticks([ 0, pi/2, pi, 3*pi/2, 2*pi])
xticklabels({'-\pi','-\pi/2','0','\pi/2','\pi'})
xlabel('$\theta$','Interpreter','Latex','Fontsize',fontsize)
ylabel('$|D|$','Interpreter','Latex','Fontsize',fontsize)

      set(gca,'LineWidth',2)
        set(gca,'Fontsize',fontsize)

legend('T = 6','T = 8','T = 10','T = 12')

print -depsc ../figures/thickness15_radius50;

floe_thickness = 2;radius_find = 50;
for count = 1:length(Fourier_cosine_D)
    if Fourier_cosine_D(count).floe_thickness == floe_thickness && Fourier_cosine_D(count).radius == radius_find
        D_coefficents = Fourier_cosine_D(count).D_fourier;
        Fourier_cosine_D(count).period
        theta = linspace(0,2*pi,number_of_angles);
        D = D_coefficents(1);
        for n = 2:length(D_coefficents)
            D = D + D_coefficents(n) * cos((n-1)*theta);
        end
        plot(theta,abs(D),'LineWidth',linewidth)
        hold on
%         pause
    end
    
end
hold off

xlim([0,2*pi])

xticks([ 0, pi/2, pi, 3*pi/2, 2*pi])
xticklabels({'-\pi','-\pi/2','0','\pi/2','\pi'})
xlabel('$\theta$','Interpreter','Latex','Fontsize',fontsize)
ylabel('$|D|$','Interpreter','Latex','Fontsize',fontsize)


      set(gca,'LineWidth',2)
        set(gca,'Fontsize',fontsize)

legend('T = 6','T = 8','T = 10','T = 12')

print -depsc ../figures/thickness2_radius50;

%%

period_find = 6 ;radius_find = 50;
for count = 1:length(Fourier_cosine_D)
    if Fourier_cosine_D(count).period == period_find && Fourier_cosine_D(count).radius == radius_find
        D_coefficents = Fourier_cosine_D(count).D_fourier;
        Fourier_cosine_D(count).floe_thickness
        theta = linspace(0,2*pi,number_of_angles);
        D = D_coefficents(1);
        for n = 2:length(D_coefficents)
            D = D + D_coefficents(n) * cos((n-1)*theta);
        end
        plot(theta,abs(D),'LineWidth',linewidth)
        hold on
%         pause
    end
    
end
hold off

xlim([0,2*pi])

xticks([ 0, pi/2, pi, 3*pi/2, 2*pi])
xticklabels({'-\pi','-\pi/2','0','\pi/2','\pi'})
xlabel('$\theta$','Interpreter','Latex','Fontsize',fontsize)
ylabel('$|D|$','Interpreter','Latex','Fontsize',fontsize)

      set(gca,'LineWidth',2)
        set(gca,'Fontsize',fontsize)

legend('h = 0.5','h = 1','h = 1.5','h = 2')

print -depsc ../figures/period6_radius50;

period_find = 8 ;radius_find = 50;
for count = 1:length(Fourier_cosine_D)
    if Fourier_cosine_D(count).period == period_find && Fourier_cosine_D(count).radius == radius_find
        D_coefficents = Fourier_cosine_D(count).D_fourier;
        Fourier_cosine_D(count).floe_thickness
        theta = linspace(0,2*pi,number_of_angles);
        D = D_coefficents(1);
        for n = 2:length(D_coefficents)
            D = D + D_coefficents(n) * cos((n-1)*theta);
        end
        plot(theta,abs(D),'LineWidth',linewidth)
        hold on
%         pause
    end
    
end
hold off

xlim([0,2*pi])

xticks([ 0, pi/2, pi, 3*pi/2, 2*pi])
xticklabels({'-\pi','-\pi/2','0','\pi/2','\pi'})
xlabel('$\theta$','Interpreter','Latex','Fontsize',fontsize)
ylabel('$|D|$','Interpreter','Latex','Fontsize',fontsize)

      set(gca,'LineWidth',2)
        set(gca,'Fontsize',fontsize)

legend('h = 0.5','h = 1','h = 1.5','h = 2')

print -depsc ../figures/period8_radius50;

period_find = 10 ;radius_find = 50;
for count = 1:length(Fourier_cosine_D)
    if Fourier_cosine_D(count).period == period_find && Fourier_cosine_D(count).radius == radius_find
        D_coefficents = Fourier_cosine_D(count).D_fourier;
        Fourier_cosine_D(count).floe_thickness
        theta = linspace(0,2*pi,number_of_angles);
        D = D_coefficents(1);
        for n = 2:length(D_coefficents)
            D = D + D_coefficents(n) * cos((n-1)*theta);
        end
        plot(theta,abs(D),'LineWidth',linewidth)
        hold on
%         pause
    end
    
end
hold off

xlim([0,2*pi])

xticks([ 0, pi/2, pi, 3*pi/2, 2*pi])
xticklabels({'-\pi','-\pi/2','0','\pi/2','\pi'})
xlabel('$\theta$','Interpreter','Latex','Fontsize',fontsize)
ylabel('$|D|$','Interpreter','Latex','Fontsize',fontsize)

      set(gca,'LineWidth',2)
        set(gca,'Fontsize',fontsize)

legend('h = 0.5','h = 1','h = 1.5','h = 2')

print -depsc ../figures/period10_radius50;

period_find = 12 ;radius_find = 50;
for count = 1:length(Fourier_cosine_D)
    if Fourier_cosine_D(count).period == period_find && Fourier_cosine_D(count).radius == radius_find
        D_coefficents = Fourier_cosine_D(count).D_fourier;
        Fourier_cosine_D(count).floe_thickness
        theta = linspace(0,2*pi,number_of_angles);
        D = D_coefficents(1);
        for n = 2:length(D_coefficents)
            D = D + D_coefficents(n) * cos((n-1)*theta);
        end
        plot(theta,abs(D),'LineWidth',linewidth)
        hold on
%         pause
    end
    
end
hold off

xlim([0,2*pi])

xticks([ 0, pi/2, pi, 3*pi/2, 2*pi])
xticklabels({'-\pi','-\pi/2','0','\pi/2','\pi'})
xlabel('$\theta$','Interpreter','Latex','Fontsize',fontsize)
ylabel('$|D|$','Interpreter','Latex','Fontsize',fontsize)

      set(gca,'LineWidth',2)
        set(gca,'Fontsize',fontsize)

legend('h = 0.5','h = 1','h = 1.5','h = 2')

print -depsc ../figures/period12_radius50;
